# Supplementary material for: Particle removal from air by face masks made from Sterilization Wraps: Effectiveness and Reusability
Source: PLoS One. 2020 Oct 14;15(10):e0240398. doi: 10.1371/journal.pone.0240398 (PMC7556527; doi:10.1371/journal.pone.0240398)
Supplement: S1 Data — (XLSX) [file pone.0240398.s001.xlsx]

## Sheet: Sheet1
Sterlization wraps experiments
Aerosol capture efficiency for selected sizes_All specimens
Sizes are lower cut off of respective size channels
45 GSM Sterilization Wrap		sample 1	sample 2	sample 3	sample 4	sample 5		(n=5)
	Particle size	Capture efficiency	Capture efficiency	Capture efficiency	Capture efficiency	Capture efficiency		Average	Standard Deviation
	µm	%	%	%	%	%
	0.3	85.47	80.09	79.2	82.45	86.04		82.65	3.0798
	0.5	85.43	89.6	91.42	83.08	93.5171		88.6094	4.29094
	1	89.88	99.61	99.88	80.7492	99.93		94.0098	8.56986
	All sizes	87.91	84.44	79.59	84.23	88.23		84.88	3.50013
60 GSM Sterization Wrap
	Particle size	Capture efficiency	Capture efficiency	Capture efficiency	Capture efficiency	Capture efficiency		Average	Standard Deviation
	µm	%	%	%	%	%
	0.3	92.82	90.11	94.98	86.8	95.79		92.1	3.69049
	0.5	100	99.26	99.99	100	91.7		98.19	3.64202
	1	100	100	100	96.68	98.97		99.13	1.44038
	All sizes	97.41	92.06	95.55	88.54	98.84		94.48	4.17969
Surgical mask (commercial)
	Particle size	Capture efficiency	Capture efficiency	Capture efficiency	Capture efficiency	Capture efficiency		Average	Standard Deviation
	µm	%	%	%	%	%
	0.3	37	42.99	38.93	36.31	45.17		40.08	3.8535
	0.5	61.99	56.08	49.67	57.44	56.57		56.35	4.40855
	1	87.98	80.22	84.11	75.41	92.88		84.12	6.75854
	All sizes	38.61	43.07	42.58	39.42	48.52		42.44	3.91063
N-95 respirator (commercial)
	Particle size	Capture efficiency	Capture efficiency	Capture efficiency	Capture efficiency	Capture efficiency		Average	Standard Deviation
	µm	%	%	%	%	%
	0.3	96.43	98.02	95.55	92.22	98.73		96.19	2.55091
	0.5	99.01	95.93	96.06	93.71	98.64		96.67	2.18162
	1	100	100	100	100	100		100	0
	All sizes	97.23	97.48	96.01	93.26	99.22		96.64	2.20972
Aerosol capture efficiency for selected sizes_Effect of sterlization processes
Sizes are lower cut off of respective size channels
45 GSM Surgical Wrap
	Particle size	Sterlization process	Capture efficiency	Capture efficiency	Capture efficiency	Capture efficiency	Capture efficiency		Average	Standard Deviation
	µm		%	%	%	%	%
	0.3	Control	85.47	80.09	79.2	82.45	86.04		82.65	3.0798
		ETO	80.88	84.7	88.13	78.3	87.04		83.81	4.14826
		Steam	84.83	81.04	77.36	76.2	83.97		80.68	3.84932
		Thermal	86.66	81.84	80.82	86.09	74.69		82.02	4.82949
		Radiation	84.15	79.28	77.85	81.66	73.71		79.33	3.9509
	0.5	Control	85.43	89.6	91.42	83.08	93.5171		88.6094	4.29094
		ETO	88.83	94.48	94.49	83.89	86.91		89.72	4.69275
		Steam	90.62	84.91	83.86	75.17	90.69		85.05	6.36169
		Thermal	88.59	91.31	82.63	90.66	84.26		87.49	3.86988
		Radiation	91.72	85.34	84.85	77.93	91		86.168	5.57809
	1	Control	89.88	99.61	99.88	80.7492	99.93		94.0098	8.56986
		ETO	99.22	92.48	98.87	99.62	84.26		94.89	6.62886
		Steam	97.38	94.09	96.52	85.64	99.47		94.62	5.37753
		Thermal	96.97	98.22	98.08	99.87	83.16		95.26	6.84288
		Radiation	100	100	100	96.82	82.33		95.83	7.67132
	All sizes	Control	87.91	84.44	79.59	84.23	88.23		84.88	3.50013
		ETO	82.65	85.49	89.23	81.96	90.82		86.03	3.91998
		Steam	85.62	81.88	77.92	81.75	88.88		83.21	4.17856
		Thermal	87.71	83	81.34	88.52	75.97		83.308	5.10776
		Radiation	84.56	81.1	78.36	88.11	78.87		82.2	4.1092
60 GSM Surgical Wrap
	Particle size	Sterlization process	Capture efficiency	Capture efficiency	Capture efficiency	Capture efficiency	Capture efficiency		Average	Standard Deviation
	µm		%	%	%	%	%
	0.3	Control	92.82	90.11	94.98	86.8	95.79		92.1	3.69049
		ETO	96.73	92.83	95.02	85.02	99.3		93.78	5.43945
		Steam	84.62	88.89	78.05	88.12	84.77		84.89	4.28094
		Thermal	95.19	93.35	90.83	98.7	86.08		92.83	4.73971
		Radiation	81.69	86.29	76.75	88.62	74.75		81.62	5.95247
	0.5	Control	100	99.26	99.99	87.12	99.58		97.19	5.63777
		ETO	100	100	100	86.46	98.64		97.02	5.93252
		Steam	98.83	82.07	99.74	95.81	97.35		94.76	7.24934
		Thermal	99.57	99.56	99.96	85.02	99.29		96.68	6.52251
		Radiation	93.62	97.58	98.95	95.03	83.17		93.67	6.23034
	1	Control	100	100	100	96.68	98.97		99.13	1.44038
		ETO	100	99.98	100	98.25	80.87		95.82	8.39133
		Steam	99.99	100	100	97.01	82.05		95.81	7.80004
		Thermal	100	100	100	84.22	96.73		96.19	6.83961
		Radiation	81.22	98.43	100	99.2	100		95.77	8.15979
	All sizes	Control	97.41	92.06	95.55	88.54	98.84		94.48	4.17969
		ETO	96.99	95.21	98.29	85.58	99.63		95.14	5.58801
		Steam	85.52	90.19	78.53	93.58	84.28		86.42	5.76889
		Thermal	97.8	96.23	92.72	99.73	86.87		94.67	5.06154
		Radiation	82.63	89.92	77.14	93.04	83.62		85.27	6.28061
